# Supplementary material for: A reversible phospho-switch mediated by ULK1 regulates the activity of autophagy protease ATG4B
Source: Nat Commun. 2017 Aug 18;8:294. doi: 10.1038/s41467-017-00303-2 (PMC5562857; doi:10.1038/s41467-017-00303-2)
Supplement: Supplementary file 1 — Supplementary Data 1 [file 41467_2017_303_MOESM1_ESM.xlsx]

## Sheet: Sheet1
Raw values of phosphatase cDNA expression screen using the luciferase release assay.
replicate 1	replicate 2	replicate 3	average	SD	Median Normalized	Gene Symbol	Full Gene Name	Gene Accession Number	Vendor Clone ID
22320	34920	43560	33600	10681.3	1.7266	PTPN4	Protein tyrosine phosphatase, non-receptor type 4 (megakaryocyte)	BC010674,BC010674.1,BE870163,BE870163.1	3853914
30680	31160	28480	30106.7	1429.03	1.5471	DUSP22	Dual specificity phosphatase 22	BC016844,BC016844.1,BE910217,BE910217.1	3905407
27360	31360	27360	28693.3	2309.4	1.4745	DLG7	Discs, large homolog 7 (Drosophila)	BC010658,BC010658.1,BE781994,BE781994.1	3873367
28000	30640	25440	28026.7	2600.1	1.4402	PTPN11	Protein tyrosine phosphatase, non-receptor type 11 (Noonan syndrome 1)	BC008692,BC008692.1,BE780490,BE780490.1	3872007
25960	29880	28040	27960	1961.22	1.4368	PPM1A	Protein phosphatase 1A (formerly 2C), magnesium-dependent, alpha isoform	BC063243,BC063243.1,BU173853,BU173853.1	6011486
29680	31040	21160	27293.3	5354.97	1.4025	MTMR14	Myotubularin related protein 14	BC050626,BC050626.1,BG115098,BG115098.1	4416416
26040	28280	24240	26186.7	2023.99	1.3457	PPP2R3B	Protein phosphatase 2 (formerly 2A), regulatory subunit B'', beta	BC009032,BC009032.1,BF530463,BF530463.1	4214447
22600	32000	23480	26026.7	5191.74	1.3374	DUSP10	Dual specificity phosphatase 10	BC031405,BC031405.1,BI825080,BI825080.1	5182027
28280	31200	16560	25346.7	7748.27	1.3025	MTMR14	Myotubularin related protein 14	BC035690,BC035690.1,BM922775,BM922775.1	5755887
25760	31320	18320	25133.3	6522.62	1.2915	PTPRA	Protein tyrosine phosphatase, receptor type, A	BC027308,BC027308.1,BE892122,BE892122.1	3920094
21880	21840	27760	23826.7	3406.43	1.2244	MTMR1	Myotubularin related protein 1	BC011250,BC011250.1,BE540522,BE540522.1	3453013
23920	25520	21720	23720	1907.88	1.2189	PPP3CA	Protein phosphatase 3 (formerly 2B), catalytic subunit, alpha isoform	BC025714,BC025714.1,BI835595,BI835595.1	5227691
25200	14240	30080	23173.3	8112.15	1.1908	CDC14A	CDC14 cell division cycle 14 homolog A (S. cerevisiae)	BC038979,BC038979.1,BM563760,BM563760.1	5741885
26680	21520	21160	23120	3088.3	1.1881	PPP2R3B	Protein phosphatase 2 (formerly 2A), regulatory subunit B'', beta	BC011180,BC011180.1,BF342860,BF342860.1	4150858
23120	20200	24640	22653.3	2256.49	1.1641	PPM1F	Protein phosphatase 1F (PP2C domain containing)	BC013798,BC013798.1,BF797273,BF797273.1	4341068
18080	22560	27080	22573.3	4500.01	1.16	PPP3CB	Protein phosphatase 3 (formerly 2B), catalytic subunit, beta isoform	BC028049,BC028049.1,BI850985,BI850985.1	4538822
22040	25200	19880	22373.3	2675.62	1.1497	MTMR4	Myotubularin related protein 4	BC035609,BC035609.1,BI772571,BI772571.1	5201989
25080	20760	21280	22373.3	2358.42	1.1497	PPP2R3B	Protein phosphatase 2 (formerly 2A), regulatory subunit B'', beta	BC063429,BC063429.1,BI522823,BI522823.1,BI523153,BI523153.1,BI523336,BI523336.1	5239974
24800	23280	18560	22213.3	3253.88	1.1415	LCK	Lymphocyte-specific protein tyrosine kinase	BC013200,BC013200.1,BF797024,BF797024.1	4341278
20960	23920	21680	22186.7	1543.68	1.1401	PPP3R1	Protein phosphatase 3 (formerly 2B), regulatory subunit B, alpha isoform	BC027913,BC027913.1,BI518839,BI518839.1	5210939
20320	27400	18200	21973.3	4817.69	1.1292	PPP2CA	Protein phosphatase 2 (formerly 2A), catalytic subunit, alpha isoform	BC031696,BC031696.1,BI093783,BI093783.1	5001649
23280	24880	17440	21866.7	3916.19	1.1237	PPM1J	Protein phosphatase 1J (PP2C domain containing)	BC073828,BC073828.1,BI913690,BI913690.1	5244363
17200	25680	22360	21746.7	4273.14	1.1175	DUSP16	Dual specificity phosphatase 16	BC042101,BC042101.1,BF983182,BF983182.1	4400399
26880	16920	20280	21360	5067.07	1.0976	STYX	Serine/threonine/tyrosine interacting protein	BC020265,BC020265.2,BE898206,BE898206.1	3922829
25440	20480	18040	21320	3770.84	1.0956	PTPN9	Protein tyrosine phosphatase, non-receptor type 9	BC010863,BC010863.1,BE621005,BE621005.1,BE965470,BE965470.2	3895727
22560	25440	15880	21293.3	4904.26	1.0942	PPM1B	Protein phosphatase 1B (formerly 2C), magnesium-dependent, beta isoform	BC064381,BC064381.1,BM808741,BM808741.1	5734287
23560	22760	17360	21226.7	3372.44	1.0908	PPM1K	Protein phosphatase 1K (PP2C domain containing)	BC037552,BC037552.1,BI833824,BI833824.1	5227317
24240	23920	14760	20973.3	5383.28	1.0778	CILP	Cartilage intermediate layer protein, nucleotide pyrophosphohydrolase	BC035776,BC035776.1,BM906477,BM906477.1	5590447
22320	25680	14920	20973.3	5504.96	1.0778	PPM1A	Protein phosphatase 1A (formerly 2C), magnesium-dependent, alpha isoform	BC026691,BC026691.1,BE867765,BE867765.1	3847638
18160	19400	23080	20213.3	2558.85	1.0387	PPM1D	Protein phosphatase 1D magnesium-dependent, delta isoform	BC016480,BC016480.1,BE896115,BE896115.1	3923593
18960	18120	23080	20053.3	2654.61	1.0305	CDKN3	Cyclin-dependent kinase inhibitor 3 (CDK2-associated dual specificity phosphatase)	BC064965,BC064965.1,BU176574,BU176574.1	6143626
18280	21160	20600	20013.3	1527	1.0284	PTPN1	Protein tyrosine phosphatase, non-receptor type 1	BC018164,BC018164.1,BF794316,BF794316.1	4338750
22480	19480	18080	20013.3	2247.96	1.0284	UBLCP1	Ubiquitin-like domain containing CTD phosphatase 1	BC013425,BC013425.2,BE878526,BE878526.1	3894780
21040	21800	16560	19800	2831.54	1.0175	MAP3K7IP1	Mitogen-activated protein kinase kinase kinase 7 interacting protein 1	BC050554,BC050554.1,BQ917606,BQ917606.1	6202841
19360	19880	19760	19666.7	272.274	1.0106	RNGTT	RNA guanylyltransferase and 5'-phosphatase	BC019954,BC019954.1,BE893595,BE893595.1	3923156
24480	20920	13520	19640	5590.99	1.0092	MTMR2	Myotubularin related protein 2	BC052990,BC052990.1,BU507705,BU507705.1	6501680
19920	23320	15600	19613.3	3869.13	1.0079	DUSP6	Dual specificity phosphatase 6	BC037236,BC037236.1,BI759084,BI759084.1	5183133
19440	17320	21160	19306.7	1923.47	0.9921	DUSP15	Dual specificity phosphatase 15	BC056911,BC056911.1,BQ718304,BQ718304.1	6195838
21640	18280	17840	19253.3	2078.59	0.9894	PPP2R2B	Protein phosphatase 2 (formerly 2A), regulatory subunit B, beta isoform	BC031790,BC031790.1,BG911113,BG911113.1	4939981
18760	20120	18400	19093.3	907.157	0.9812	PHPT1	Phosphohistidine phosphatase 1	BC024648,BC024648.1,BG819649,BG819649.1	4934238
21200	22360	13600	19053.3	4758.21	0.9791	PTPDC1	Protein tyrosine phosphatase domain containing 1	BC067120,BC067120.1,BM471788,BM471788.1	5539182
20120	17560	19360	19013.3	1314.74	0.977	DAPP1	Dual adaptor of phosphotyrosine and 3-phosphoinositides	BC012924,BC012924.1,BG288385,BG288385.1	4517170
16360	20840	18640	18613.3	2240.12	0.9565	PTPN5	Protein tyrosine phosphatase, non-receptor type 5 (striatum-enriched)	BC064807,BC064807.1,BM543426,BM543426.1	5726473
19880	21920	13400	18400	4448.64	0.9455	DUSP8	Dual specificity phosphatase 8	BC038231,BC038231.1,BM557244,BM557244.1	5547764
16960	20640	16720	18106.7	2197.21	0.9305	CTDP1	CTD (carboxy-terminal domain, RNA polymerase II, polypeptide A) phosphatase, subunit 1	BC063447,BC063447.1,BM455114,BM455114.1	5500032
17240	23040	13240	17840	4927.47	0.9168	PPP2R5A	Protein phosphatase 2, regulatory subunit B', alpha isoform	BC110883,BC110883.1,BQ229873,BQ229873.1	6045358
19600	17040	14280	16973.3	2660.63	0.8722	PPM1D	Protein phosphatase 1D magnesium-dependent, delta isoform	BC042418,BC042418.1,BI830780,BI830780.1	5167004
14080	23160	12640	16626.7	5703.66	0.8544	EYA3	Eyes absent homolog 3 (Drosophila)	BC041667,BC041667.1,BM563272,BM563272.1	5743906
14200	16440	18440	16360	2121.13	0.8407	PTPRF	Protein tyrosine phosphatase, receptor type, F	BC048768,BC048768.1,BM479804,BM479804.1	5502598
12560	15000	20800	16120	4232.64	0.8284	PDP2	Pyruvate dehydrogenase phosphatase isoenzyme 2	BC028030,BC028030.1,BI919204,BI919204.1	5241881
16160	19280	12320	15920	3486.2	0.8181	PPP2CB	Protein phosphatase 2 (formerly 2A), catalytic subunit, beta isoform	BC012022,BC012022.1,BG167163,BG167163.1	4454972
16160	17240	12000	15133.3	2766.76	0.7777	PTPN22	Protein tyrosine phosphatase, non-receptor type 22 (lymphoid)	BC071670,BC071670.1,BM458477,BM458477.1	5497108
17560	18680	8920	15053.3	5341.06	0.7736	FLJ32658	Hypothetical protein FLJ32658	BC029811,BC029811.1,BI829959,BI829959.1	5171712
14520	16640	11760	14306.7	2446.98	0.7352	FLJ40125	Hypothetical protein FLJ40125	BC028228,BC028228.1,BI913006,BI913006.1,BX279920,BX279920.1	5240955
13360	14960	13920	14080	811.911	0.7235	PTPRR	Protein tyrosine phosphatase, receptor type, R	BC110900,BC110900.1,BG392110,BG392110.1	4538615
16600	16080	9120	13933.3	4176.57	0.716	PHLPP	PH domain and leucine rich repeat protein phosphatase	BC014927,BE622547,BE622547.1,BE966662,BE966662.2	3916044
14280	14760	10480	13173.3	2344.81	0.6769	PPP2R3A	Protein phosphatase 2 (formerly 2A), regulatory subunit B'', alpha	BC065531,BC065531.1,BQ437173,BQ437173.1	6161260
13320	14240	11560	13040	1361.76	0.6701	MTMR8	Myotubularin related protein 8	BC012399,BC012399.1,BF037514,BF037514.1	3864128
14560	11520	12000	12693.3	1634.3	0.6523	PPM1M	Protein phosphatase 1M (PP2C domain containing)	BC009644,BC009644.1,BE613822,BE613822.1,BE614430,BE614430.1,BE966200,BE966200.2	3905720
12200	16520	9240	12653.3	3661.11	0.6502	CTDSP2	CTD (carboxy-terminal domain, RNA polymerase II, polypeptide A) small phosphatase 2	BC065920,BC065920.1,BQ072723,BQ072723.1	5756196
12160	12760	12240	12386.7	325.781	0.6365	PPM1B	Protein phosphatase 1B (formerly 2C), magnesium-dependent, beta isoform	BC012002,BC012002.1,BG291989,BG291989.1	4517367
12840	11760	12120	12240	549.909	0.629	PTPN11	Protein tyrosine phosphatase, non-receptor type 11 (Noonan syndrome 1)	BC025181,BC025181.1,BI256148,BI256148.1	5114644
12200	14960	9320	12160	2820.21	0.6249	PTPN2	Protein tyrosine phosphatase, non-receptor type 2	BC008244,BC008244.1,BE780663,BE780663.1	3872164
10760	13640	11400	11933.3	1512.26	0.6132	PPP2R2D	Protein phosphatase 2, regulatory subunit B, delta isoform	BC010627,BC010627.1,BE872637,BE872637.1	3855040
11160	14480	9760	11800	2424.21	0.6064	DUSP10	Dual specificity phosphatase 10	BC063826,BC063826.1,BU150492,BU150492.1	6178330
11480	12000	9000	10826.7	1603.16	0.5564	ACP1	Acid phosphatase 1, soluble	BC106011,BC106011.1,BI089129,BI089129.1	4995529
13120	6040	11280	10146.7	3673.55	0.5214	PPP2R5D	Protein phosphatase 2, regulatory subunit B', delta isoform	BC010692,BC010692.1,BE871644,BE871644.1	3853892
9040	10960	9640	9880	982.242	0.5077	PPP2R2D	Protein phosphatase 2, regulatory subunit B, delta isoform	BC072402,BC072402.1,BQ430567,BQ430567.1	6048730
8640	7960	6960	7853.33	845.064	0.4036	MTMR6	Myotubularin related protein 6	BC040012,BC040012.1,BM799643,BM799643.1	5495564
3080	3040	3760	3293.33	404.64	0.1692	PPP5C	Protein phosphatase 5, catalytic subunit	BC001970,BC001970.1,BE548285,BE548285.1	3459309
